# Supplementary material for: Using long-read CAGE sequencing to profile cryptic-promoter-derived transcripts and their contribution to the immunopeptidome
Source: Genome Res. 2023 Dec;33(12):2143–55. doi: 10.1101/gr.277061.122 (PMC10760525; doi:10.1101/gr.277061.122)
Supplement: Supplement 1 [file Supplemental_code.zip]

Archive with 114 entries (107 files):
- Supplemental_code/
- Supplemental_code/inputlist.txt
- Supplemental_code/LICENSE
- Supplemental_code/README.md
- Supplemental_code/run_with_docker.sh
- Supplemental_code/script/
- Supplemental_code/script/align_PE.sh
- Supplemental_code/script/annotateCDS2Genepred.py
- Supplemental_code/script/AnnotateExonNumber.py
- Supplemental_code/script/annotpep.py
- Supplemental_code/script/bam2CTSS_noMAPQfilt.py
- Supplemental_code/script/bam2twoexongtf.v3.sh
- Supplemental_code/script/buildprot.py
- Supplemental_code/script/CalcUnGRatio.v3.R
- Supplemental_code/script/callpeak.py
- Supplemental_code/script/callpeak_byCAGEr.R
- Supplemental_code/script/ChooseRealn.v6.py
- Supplemental_code/script/CombineRealgn.sh
- Supplemental_code/script/combine_protein.R
- Supplemental_code/script/compare_frame_score.v8.py
- Supplemental_code/script/count_read_per_peaktx.R
- Supplemental_code/script/dependency.py
- Supplemental_code/script/dependency.sh
- Supplemental_code/script/FilterByReadName_gtf.py
- Supplemental_code/script/FilterORF_angel.py
- Supplemental_code/script/filtertx.py
- Supplemental_code/script/filter_spurious.v4.py
- Supplemental_code/script/filter_transcript.sh
- Supplemental_code/script/findCandidateRead.v3.py
- Supplemental_code/script/FindNonATCG.py
- Supplemental_code/script/findRealnCandidate.sh
- Supplemental_code/script/FindSummit.v2.py
- Supplemental_code/script/find_best_peak.R
- Supplemental_code/script/find_eventpcoord_againstRef.v3.py
- Supplemental_code/script/lrcage.py
- Supplemental_code/script/pipe_realign_PE.sh
- Supplemental_code/script/postalign.py
- Supplemental_code/script/postalign.sh
- Supplemental_code/script/postpeakcall.v4.sh
- Supplemental_code/script/PredictNMD.v2.py
- Supplemental_code/script/predictNMD.v4.sh
- Supplemental_code/script/prepare_proteome.sh
- Supplemental_code/script/prepare_proteome.v2.py
- Supplemental_code/script/Realign.PE.v2.sh
- Supplemental_code/script/Talon2TXinfo.R
- Supplemental_code/script/translate.py
- Supplemental_code/script/update_genepred.py
- Supplemental_code/script/__pycache__/
- Supplemental_code/script/__pycache__/annotpep.cpython-37.pyc
- Supplemental_code/script/__pycache__/bam2CTSS_noMAPQfilt.cpython-37.pyc
- Supplemental_code/script/__pycache__/buildprot.cpython-37.pyc
- Supplemental_code/script/__pycache__/callpeak.cpython-37.pyc
- Supplemental_code/script/__pycache__/dependency.cpython-37.pyc
- Supplemental_code/script/__pycache__/filtertx.cpython-37.pyc
- Supplemental_code/script/__pycache__/postalign.cpython-37.pyc
- __MACOSX/
- __MACOSX/._Supplemental_code
- __MACOSX/Supplemental_code/
- __MACOSX/Supplemental_code/._inputlist.txt
- __MACOSX/Supplemental_code/._LICENSE
- __MACOSX/Supplemental_code/._README.md
- __MACOSX/Supplemental_code/._run_with_docker.sh
- __MACOSX/Supplemental_code/._script
- __MACOSX/Supplemental_code/script/
- __MACOSX/Supplemental_code/script/._align_PE.sh
- __MACOSX/Supplemental_code/script/._annotateCDS2Genepred.py
- __MACOSX/Supplemental_code/script/._AnnotateExonNumber.py
- __MACOSX/Supplemental_code/script/._annotpep.py
- __MACOSX/Supplemental_code/script/._bam2CTSS_noMAPQfilt.py
- __MACOSX/Supplemental_code/script/._bam2twoexongtf.v3.sh
- __MACOSX/Supplemental_code/script/._buildprot.py
- __MACOSX/Supplemental_code/script/._CalcUnGRatio.v3.R
- __MACOSX/Supplemental_code/script/._callpeak.py
- __MACOSX/Supplemental_code/script/._callpeak_byCAGEr.R
- __MACOSX/Supplemental_code/script/._ChooseRealn.v6.py
- __MACOSX/Supplemental_code/script/._CombineRealgn.sh
- __MACOSX/Supplemental_code/script/._combine_protein.R
- __MACOSX/Supplemental_code/script/._compare_frame_score.v8.py
- __MACOSX/Supplemental_code/script/._count_read_per_peaktx.R
- __MACOSX/Supplemental_code/script/._dependency.py
- __MACOSX/Supplemental_code/script/._dependency.sh
- __MACOSX/Supplemental_code/script/._FilterByReadName_gtf.py
- __MACOSX/Supplemental_code/script/._FilterORF_angel.py
- __MACOSX/Supplemental_code/script/._filtertx.py
- __MACOSX/Supplemental_code/script/._filter_spurious.v4.py
- __MACOSX/Supplemental_code/script/._filter_transcript.sh
- __MACOSX/Supplemental_code/script/._findCandidateRead.v3.py
- __MACOSX/Supplemental_code/script/._FindNonATCG.py
- __MACOSX/Supplemental_code/script/._findRealnCandidate.sh
- __MACOSX/Supplemental_code/script/._FindSummit.v2.py
- __MACOSX/Supplemental_code/script/._find_best_peak.R
- __MACOSX/Supplemental_code/script/._find_eventpcoord_againstRef.v3.py
- __MACOSX/Supplemental_code/script/._lrcage.py
- __MACOSX/Supplemental_code/script/._pipe_realign_PE.sh
- __MACOSX/Supplemental_code/script/._postalign.py
- __MACOSX/Supplemental_code/script/._postalign.sh
- __MACOSX/Supplemental_code/script/._postpeakcall.v4.sh
- __MACOSX/Supplemental_code/script/._PredictNMD.v2.py
- __MACOSX/Supplemental_code/script/._predictNMD.v4.sh
- __MACOSX/Supplemental_code/script/._prepare_proteome.sh
- __MACOSX/Supplemental_code/script/._prepare_proteome.v2.py
- __MACOSX/Supplemental_code/script/._Realign.PE.v2.sh
- __MACOSX/Supplemental_code/script/._Talon2TXinfo.R
- __MACOSX/Supplemental_code/script/._translate.py
- __MACOSX/Supplemental_code/script/._update_genepred.py
- __MACOSX/Supplemental_code/script/.___pycache__
- __MACOSX/Supplemental_code/script/__pycache__/
- __MACOSX/Supplemental_code/script/__pycache__/._annotpep.cpython-37.pyc
- __MACOSX/Supplemental_code/script/__pycache__/._bam2CTSS_noMAPQfilt.cpython-37.pyc
- __MACOSX/Supplemental_code/script/__pycache__/._buildprot.cpython-37.pyc
- __MACOSX/Supplemental_code/script/__pycache__/._callpeak.cpython-37.pyc
- __MACOSX/Supplemental_code/script/__pycache__/._dependency.cpython-37.pyc
- __MACOSX/Supplemental_code/script/__pycache__/._filtertx.cpython-37.pyc
- __MACOSX/Supplemental_code/script/__pycache__/._postalign.cpython-37.pyc
