# Supplementary material for: Using long-read CAGE sequencing to profile cryptic-promoter-derived transcripts and their contribution to the immunopeptidome
Source: Genome Res. 2023 Dec;33(12):2143–55. doi: 10.1101/gr.277061.122 (PMC10760525; doi:10.1101/gr.277061.122)
Supplement: Supplement 1 [file Supplemental_code.zip › Supplemental_code/README.md]

# LRCAGE
This repository contains scripts to call peaks, to retain a list of confident transcripts, and to build a proteome database for immunopeptidome analysis.

## callpeak
a script to call peaks from LRCAGE, LRhex, and nanoCAGE data

## filtertx
a script to retain a list of confident transcripts using transcripts identified from LRCAGE data and a list of peaks.

## buildprot
a script to create a proteome database using newly characterized transcripts as input.
