# Supplementary material for: Using long-read CAGE sequencing to profile cryptic-promoter-derived transcripts and their contribution to the immunopeptidome
Source: Genome Res. 2023 Dec;33(12):2143–55. doi: 10.1101/gr.277061.122 (PMC10760525; doi:10.1101/gr.277061.122)
Supplement: Supplement 1 [file Supplemental_code.zip › Supplemental_code/script/AnnotateExonNumber.py]

import sys

dictExonCount={}
for line in open( sys.argv[2], "r"):

	arr=line.rstrip("\n").split("\t");

	#single exon information is not needed
	if int(arr[9])<=1:
		continue;
	dictExonCount[ arr[3] ]=int( arr[9] )


ofile=open( sys.argv[3], "w+");
strPrevReadID="";
nExonCount=0;
for line in open(sys.argv[1], "r"):
	arr=line.rstrip("\n").split("\t");
	nExonCount+=1;	

	strAnnot="Inner";
	if strPrevReadID!=arr[3]:
		nExonCount=1;
		strAnnot="5end" if arr[5]=="+" else "3end";
	else:
		if nExonCount==dictExonCount[ arr[3] ]:
			strAnnot="3end" if arr[5]=="+" else "5end";
	
	strPrevReadID=arr[3];
	ofile.write( "\t".join( arr+[strAnnot])+"\n" );
ofile.close();


	
