# Supplementary material for: Using long-read CAGE sequencing to profile cryptic-promoter-derived transcripts and their contribution to the immunopeptidome
Source: Genome Res. 2023 Dec;33(12):2143–55. doi: 10.1101/gr.277061.122 (PMC10760525; doi:10.1101/gr.277061.122)
Supplement: Supplement 1 [file Supplemental_code.zip › Supplemental_code/script/dependency.py]

import subprocess as sp


class LoadDependency():
	sp.Popen(['module load',"samtools/1.9"]);
	sp.Popen(['module load',"R/3.6.1"]);
	
