# Supplementary material for: Using long-read CAGE sequencing to profile cryptic-promoter-derived transcripts and their contribution to the immunopeptidome
Source: Genome Res. 2023 Dec;33(12):2143–55. doi: 10.1101/gr.277061.122 (PMC10760525; doi:10.1101/gr.277061.122)
Supplement: Supplement 1 [file Supplemental_code.zip › Supplemental_code/script/FindNonATCG.py]

import sys
import pysam

ifasta=sys.argv[1];
ofasta=sys.argv[2];

ofile=open( ofasta, "w+");
for read in pysam.FastxFile( ifasta ):
	if read.sequence.count("N")>0 or read.sequence.count("n")>0:
		continue;

	ofile.write( str(read)+"\n");

ofile.close();
