# Supplementary material for: Using long-read CAGE sequencing to profile cryptic-promoter-derived transcripts and their contribution to the immunopeptidome
Source: Genome Res. 2023 Dec;33(12):2143–55. doi: 10.1101/gr.277061.122 (PMC10760525; doi:10.1101/gr.277061.122)
Supplement: Supplement 1 [file Supplemental_code.zip › Supplemental_code/script/pipe_realign_PE.sh]

MM2bam=$1 #
STAR_REF=$2 #/bar/jmaeng/genomes/hg38_noalt_maskPAR/STAR
GEN_REF=$3
odir=$4 #/scratch/jmaeng/longreadCAGE/h1299/pacbio/realign

MM2bam_fname=${MM2bam##*/}
SCread=$odir/${MM2bam_fname%.bam}".fastq"


nMinReadIntron=2
readlength=75
anchorlen=3

 
mkdir -p $odir/$MM2bam_fname"_realign/mm2_read_gtf"
echo "Step 1. prepare two exons"
#bash /script/bam2twoexongtf.v3.sh $MM2bam $odir/$MM2bam_fname"_realign" $nMinReadIntron


echo "Step 2. find realign candidates"
echo $MM2bam
outerexon=$odir/$MM2bam_fname"_realign"/mm2_read_gtf/${MM2bam_fname%.bam}.mm2_outerexon.annot.bed
intronbed=$odir/$MM2bam_fname"_realign"/mm2_read_gtf/${MM2bam_fname%.bam}.mm2_intron.conf.bed
#bash /script/findRealnCandidate.sh $MM2bam $outerexon $intronbed $((readlength-anchorlen)) $odir/$MM2bam_fname"_realign"

echo "Step 3. run reaignment"
RealnCandBam=$odir/$MM2bam_fname"_realign"/realn_candidate/${MM2bam_fname%.bam}".realn_cand.bam"
RealnList=$odir/$MM2bam_fname"_realign"/realn_candidate/${MM2bam_fname%.bam}".realn_cand.info"
bash /script/Realign.PE.v2.sh $RealnCandBam $RealnList $readlength $intronbed $STAR_REF $intronbed $GEN_REF $odir/$MM2bam_fname"_realign"
exit
echo "Step 4. combine"
NotRealnCandBam=$odir/$MM2bam_fname"_realign"/${MM2bam_fname%.bam}".realn_notcand.bam"
RealnCandBam_realn=$odir/$MM2bam_fname"_realign"/${MM2bam_fname%.bam}".realn_cand.realn.bam"
FBAM=$odir/${MM2bam_fname%.bam}".realn.bam"
bash /script/CombineRealgn.sh $NotRealnCandBam $RealnCandBam_realn $FBAM
