# Supplementary material for: Using long-read CAGE sequencing to profile cryptic-promoter-derived transcripts and their contribution to the immunopeptidome
Source: Genome Res. 2023 Dec;33(12):2143–55. doi: 10.1101/gr.277061.122 (PMC10760525; doi:10.1101/gr.277061.122)
Supplement: Supplement 1 [file Supplemental_code.zip › Supplemental_code/script/postalign.sh]

ibam=$1
obam=$2
nUmap=$3
bRealign=$4
strDedup=$5
nMaxSC5=$6
nMaxSC3=$7
nThread=$8
starref=$9
reffa=$10


if [ ! -f "$ibam"".bai" ]; then
	samtools index -@ $nThread $ibam
fi

#Retain uniquely aligned reads
#samtools view -@ $nThread -q $nUmap -hbo ${obam%.filt.bam}.umap.bam $ibam chr1 chr2 chr3 chr4 chr5 chr6 chr7 chr8 chr9 chr10 chr11 chr12 chr13 chr14 chr15 chr16 chr17 chr18 chr19 chr20 chr21 chr22 chrX chrY
#samtools index -@ $nThread ${obam%.filt.bam}.umap.bam

#Realign
echo $bRealign
if [ "$bRealign" == "1" ]
then
	bash /script/pipe_realign_PE.sh ${obam%.filt.bam}".umap.bam" $starref $reffa ${obam%/*}
fi
